# Supplementary material for: A Qualitative Assessment of “Generacion Actual”: An HIV Community Mobilization Intervention Among Gay Men and Transgender Women in Lima, Peru
Source: Int J Environ Res Public Health. 2025 Nov 3;22(11):1669. doi: 10.3390/ijerph22111669 (PMC12652104; doi:10.3390/ijerph22111669)
Supplement: Supplementary file 1 [file ijerph-22-01669-s001.zip]

Archive with 1 entries (1 files):
- ijerph-3872300-supplementary.pdf
